# Supplementary material for: Evaluation of Bacterial and Fungal Biomarkers for Differentiation and Prognosis of Patients with Inflammatory Bowel Disease
Source: Microorganisms. 2023 Nov 29;11(12):2882. doi: 10.3390/microorganisms11122882 (PMC10745905; doi:10.3390/microorganisms11122882)
Supplement: Supplementary file 1 [file microorganisms-11-02882-s001.zip]

Archive with 1 entries (1 files):
- microorganisms-2724915-supplementary.pdf
